# Supplementary material for: Peak learning of mass spectrometry imaging data using artificial neural networks
Source: Nat Commun. 2021 Sep 20;12:5544. doi: 10.1038/s41467-021-25744-8 (PMC8452737; doi:10.1038/s41467-021-25744-8)
Supplement: Supplementary file 4 — Supplementary Data 1 [file 41467_2021_25744_MOESM4_ESM.xlsx]

## Sheet: FT ICR MSI (Prostate)
m/z Peaks
265.946
265.967
265.985
266.971
267.965
296.072
299.697
304.305
305.308
307.05
307.978
313.1
315.091
316.112
322.061
329.075
329.96
330.064
332.305
332.323
332.325
332.329
332.336
333.34
339.055
345.934
346.053
347.056
347.97
357.09
363.944
369.031
373.065
373.169
374.068
390.982
395.047
395.103
397.047
399.043
401.08
402.084
407.173
411.02
411.077
412.024
415.038
417.054
418.058
419.052
423.062
424.065
430.227
431.201
435.203
439.025
439.036
439.084
440.039
441.034
441.042
441.051
442.038
451.199
454.995
455.01
455.041
456.013
457.009
458.011
459.233
460.044
461.079
461.22
463.198
469.287
475.228
476.946
477.214
478.334
479.229
492.966
495.224
496.344
497.348
505.154
505.244
507.224
516.1
518.326
519.001
520.285
521.239
523.254
524.375
527.074
534.3
534.975
536.973
539.249
540.098
544.095
549.057
549.27
550.633
551.25
552.985
556.957
559.332
562.163
562.21
562.33
567.281
568.247
572.931
575.334
584.088
585.092
586.085
590.122
591.123
593.296
595.274
600.061
600.118
601.064
606.095
610.066
611.306
612.102
619.267
620.27
622.045
628.077
629.08
644.049
645.054
650.059
651.062
660.012
666.033
666.398
666.484
667.035
672.422
682.459
683.461
684.41
688.017
688.396
689.564
699.355
703.575
704.578
707.155
707.365
708.041
708.159
713.453
714.455
717.591
721.478
723.085
723.336
729.138
730.023
732.397
732.419
732.551
733.401
734.569
735.572
737.451
738.455
739.466
741.487
741.529
745.996
748.37
749.508
758.568
759.572
760.583
761.587
762.481
763.466
764.317
765.483
766.485
772.524
780.548
784.583
786.598
787.667
789.099
789.48
790.513
795.111
796.524
808.581
810.598
811.084
824.555
831.431
831.519
833.087
843.676
848.554
849.042
855.074
867.675
869.693
871.043
878.6
879.733
880.736
883.068
893.69
894.695
895.705
896.708
897.723
898.724
899.043
899.734
900.046
911.159
914.592
915.018
915.596
919.705
920.706
921.721
922.723
923.735
924.739
925.751
930.567
931.985
961.556
962.141
985.557
987.628
998.683

## Sheet: FT ICR MSI (PDX mouse brain)
mz/ Peaks
384.002
384.31
385.273
386.026
386.047
386.277
387.01
388.041
389.305
390.98
392.034
392.958
394.176
397.342
398.326
399.144
400.342
401.345
402.021
403.284
405.095
406.954
408.008
409.011
409.055
410.058
414.358
418.923
420.019
422.928
423.979
423.982
424.003
424.342
424.966
424.985
425.345
425.98
426.357
428.036
428.373
429.04
430.052
435.994
438.298
439.065
439.977
442.923
443.902
444.031
449.207
450.018
453.489
464.313
464.947
465.022
465.202
465.992
466.996
467.058
467.217
468.308
472
472.074
478.329
479.131
480.308
480.345
480.921
481.987
482.324
483.032
483.053
484.086
485.056
485.069
487.974
489.114
494.324
496.34
497.343
499.027
501.043
502.292
503.158
503.949
503.969
505.947
508.003
508.282
508.34
509.956
518.301
518.321
519.943
520.34
521.343
522.355
523.358
524.058
524.371
525.93
526.293
527.071
527.296
529.972
529.985
530.324
531.327
532.28
534.296
535.299
540.249
541.904
542.069
542.321
544.337
544.34
545.959
546.295
546.597
548.275
548.54
548.612
549.278
549.488
551.503
551.955
556.34
558.295
558.355
560.079
560.311
562.327
562.592
563.265
564.05
564.249
564.608
565.252
566.989
567.929
567.941
568.28
568.34
568.967
569.283
570.256
575.503
577.519
578.522
580.024
582.295
582.963
583.299
583.915
583.966
586.231
589.91
589.923
598.034
599.503
599.991
601.519
602.006
602.204
602.522
602.587
603.208
603.535
604.203
604.538
605.884
605.897
606.236
606.296
606.618
607.508
613.159
614.181
614.911
616.177
616.908
617.181
617.98
618.188

## Sheet: MALDI MSI (Mouse Kidney)
Training Data: m/z Bins	Training Data: m/z peaks		m/z bins detected on testing data of 72 tissues	m/z peaks detected on testing data of 72 tissues
1993.6	2002.3		1993.6	2002.3
1997.95	2019.71		1995.78	2019.71
2000.13	2037.11		1997.95	2037.11
2008.83	2067.57		2000.13	2050.17
2017.53	2080.62		2002.3	2067.57
2026.23	2089.32		2004.48	2080.62
2028.41	2126.31		2006.65	2089.32
2030.59	2143.71		2008.83	2115.43
2071.92	2167.64		2011.01	2126.31
2078.45	2185.05		2013.18	2143.71
2080.62	2200.28		2015.36	2167.64
2100.2	2237.26		2017.53	2185.05
2132.84	2272.07		2019.71	2200.28
2135.01	2287.3		2021.88	2237.26
2137.19	2359.09		2024.06	2245.96
2139.36	2387.37		2026.23	2254.67
2145.89	2439.59		2028.41	2272.07
2148.06	2489.62		2030.59	2287.3
2150.24	2511.38		2032.76	2300.35
2165.47	2526.61		2041.46	2313.41
2185.05	2583.17		2043.64	2359.09
2187.22	2596.23		2045.81	2387.37
2200.28	2617.98		2047.99	2411.31
2241.61	2635.39		2050.17	2422.18
2278.6	2687.6		2052.34	2439.59
2280.77	2702.83		2054.52	2450.47
2365.62	2724.58		2056.69	2489.62
2396.08	2739.81		2058.87	2511.38
2433.06	2794.2		2061.04	2526.61
2487.45	2852.94		2063.22	2563.59
2489.62	2887.75		2071.92	2583.17
2491.8	2933.44		2076.27	2596.23
2493.98	2950.84		2078.45	2617.98
2502.68	2970.42		2080.62	2635.39
2522.26	2987.82		2082.8	2672.37
2524.43	3059.62		2100.2	2687.6
2576.65	3072.67		2102.38	2702.83
2589.7	3085.72		2104.55	2724.58
2591.88	3124.88		2106.73	2739.81
2594.05	3142.29		2126.31	2794.2
2596.23	3164.04		2130.66	2813.78
2626.68	3190.15		2132.84	2852.94
2628.86	3257.59		2135.01	2887.75
2631.04	3314.16		2137.19	2933.44
2633.21	3327.21		2139.36	2950.84
2694.13	3414.23		2145.89	2970.42
2696.3	3431.63		2148.06	2987.82
2722.41	3457.74		2150.24	3007.4
2728.93	3551.29		2165.47	3059.62
2731.11	3579.57		2167.64	3072.67
2733.29	3662.24		2182.87	3085.72
2739.81	3673.12		2185.05	3124.88
2741.99	3701.4		2187.22	3142.29
2792.03	3736.21		2189.4	3164.04
2794.2	3792.77		2198.1	3190.15
2796.38	3849.34		2200.28	3257.59
2848.59	3888.5		2202.45	3314.16
2850.76	3960.29		2241.61	3327.21
2885.57	3979.87		2243.79	3348.96
2887.75	4014.68		2245.96	3414.23
2889.92	4069.07		2248.14	3431.63
2898.63	4153.92		2254.67	3457.74
2933.44	4195.25		2278.6	3551.29
2935.61	4280.1		2280.77	3579.57
2937.79	4310.55		2282.95	3662.24
2939.96	4327.96		2300.35	3673.12
2942.14	4345.36		2302.53	3701.4
2974.77	4408.45		2304.7	3736.21
2987.82	4434.56		2306.88	3755.79
2990	4473.72		2309.05	3771.02
2992.18	4491.12		2311.23	3792.77
2994.35	4543.34		2361.27	3818.88
3059.62	4567.27		2363.44	3849.34
3074.85	4582.5		2365.62	3888.5
3077.02	4602.08		2396.08	3960.29
3105.3	4636.89		2398.25	3979.87
3107.48	4678.22		2415.66	4014.68
3131.41	4704.33		2417.83	4069.07
3133.59	4763.07		2433.06	4153.92
3142.29	4791.35		2435.24	4195.25
3155.34	4819.63		2443.94	4280.1
3157.52	4889.25		2446.11	4310.55
3159.69	4945.81		2448.29	4327.96
3190.15	4965.39		2450.47	4345.36
3259.77	4989.32		2487.45	4408.45
3261.94	5019.78		2489.62	4434.56
3311.98	5074.17		2491.8	4449.79
3314.16	5087.22		2493.98	4473.72
3316.33	5135.08		2502.68	4491.12
3318.51	5167.72		2522.26	4543.34
3325.03	5185.12		2524.43	4567.27
3327.21	5444.01		2526.61	4582.5
3407.7	5502.75		2565.77	4602.08
3440.34	5655.04		2574.47	4636.89
3449.04	5855.19		2576.65	4678.22
3453.39	6046.64		2578.82	4791.35
3540.41	6170.64		2589.7	4806.58
3542.59	6227.21		2591.88	4819.63
3555.64	6240.26		2594.05	4834.86
3590.45	6277.25		2596.23	4889.25
3657.89	6375.14		2598.4	4945.81
3660.07	6407.78		2626.68	4965.39
3662.24	6538.31		2628.86	5019.78
3681.82	6573.12		2631.04	5074.17
3684	6649.26		2633.21	5087.22
3686.17	6703.65		2635.39	5135.08
3688.35	6744.99		2670.19	5185.12
3725.33	6979.95		2694.13	5296.08
3781.9	7003.88		2696.3	5444.01
3788.42	7060.44		2722.41	5502.75
3790.6	7643.49		2728.93	5855.19
3792.77	7900.2		2731.11	6046.64
3794.95	8261.34		2733.29	6111.9
3853.69	8709.5		2739.81	6170.64
3884.15	8779.12		2741.99	6227.21
3886.32	8907.48		2792.03	6240.26
3888.5	8946.64		2794.2	6277.25
3890.67	8981.44		2807.25	6327.28
3892.85	9742.88		2848.59	6375.14
3895.03	9977.84		2850.76	6407.78
3897.2	11344.1		2857.29	6538.31
3945.06	13776.3		2885.57	6573.12
3947.24	13961.3		2887.75	6649.26
3982.05	14004.8		2889.92	6979.95
3984.22			2898.63	8261.34
3986.4			2933.44	9977.84
4019.03			2935.61	13776.3
4064.72			2937.79	13961.3
4066.89			2939.96
4069.07			2942.14
4071.24			2974.77
4147.39			2976.95
4149.56			2985.65
4151.74			2987.82
4193.07			2990
4284.45			2992.18
4286.62			2994.35
4288.8			2996.53
4290.97			2998.7
4295.33			3059.62
4306.2			3061.79
4308.38			3074.85
4330.13			3077.02
4343.19			3079.2
4345.36			3105.3
4351.89			3107.48
4354.06			3131.41
4356.24			3133.59
4412.8			3135.76
4414.98			3142.29
4417.16			3155.34
4419.33			3157.52
4421.51			3159.69
4425.86			3190.15
4428.03			3259.77
4430.21			3261.94
4432.38			3311.98
4475.9			3314.16
4478.07			3316.33
4480.25			3318.51
4482.42			3327.21
4484.6			3342.44
4512.88			3344.61
4521.58			3407.7
4523.76			3409.88
4525.93			3435.99
4528.11			3438.16
4547.69			3440.34
4562.92			3449.04
4565.09			3451.21
4567.27			3453.39
4569.44			3540.41
4584.67			3542.59
4586.85			3544.76
4604.25			3553.47
4632.53			3555.64
4634.71			3557.82
4636.89			3590.45
4645.59			3657.89
4647.76			3660.07
4667.34			3662.24
4669.52			3664.42
4671.69			3681.82
4673.87			3684
4702.15			3686.17
4760.89			3688.35
4791.35			3690.52
4793.52			3723.16
4795.7			3725.33
4797.88			3727.51
4823.98			3757.97
4826.16			3760.14
4893.6			3779.72
4945.81			3781.9
4961.04			3786.25
4963.22			3788.42
4965.39			3790.6
4967.57			3792.77
4969.74			3794.95
4971.92			3818.88
4974.09			3821.06
4976.27			3851.51
4978.45			3853.69
4980.62			3886.32
5017.61			3888.5
5019.78			3890.67
5021.96			3892.85
5024.13			3895.03
5069.82			3945.06
5071.99			3947.24
5082.87			3982.05
5085.05			3984.22
5119.86			3986.4
5122.03			3988.57
5130.73			4019.03
5132.91			4064.72
5135.08			4066.89
5137.26			4069.07
5139.44			4147.39
5172.07			4149.56
5189.47			4151.74
5428.78			4193.07
5430.96			4284.45
5433.13			4286.62
5435.31			4288.8
5437.49			4290.97
5439.66			4295.33
5441.84			4306.2
5444.01			4330.13
5446.19			4351.89
5448.36			4354.06
5450.54			4404.1
5452.71			4412.8
5454.89			4414.98
5457.07			4417.16
5459.24			4419.33
5461.42			4421.51
5463.59			4423.68
5474.47			4425.86
5476.65			4428.03
5478.82			4430.21
5655.04			4432.38
5659.39			4441.09
5859.54			4443.26
5861.72			4475.9
6040.11			4478.07
6042.29			4480.25
6044.46			4482.42
6046.64			4484.6
6174.99			4486.77
6177.17			4512.88
6179.35			4521.58
6181.52			4523.76
6222.86			4525.93
6225.03			4528.11
6227.21			4547.69
6229.38			4567.27
6231.56			4584.67
6238.08			4586.85
6240.26			4597.73
6242.44			4632.53
6244.61			4634.71
6272.89			4636.89
6275.07			4645.59
6277.25			4647.76
6279.42			4669.52
6281.6			4671.69
6290.3			4789.17
6359.92			4791.35
6405.6			4793.52
6407.78			4795.7
6409.95			4797.88
6412.13			4800.05
6533.96			4823.98
6536.13			4826.16
6538.31			4828.33
6540.49			4830.51
6542.66			4847.91
6564.42			4893.6
6566.59			4945.81
6568.77			4961.04
6570.94			4963.22
6573.12			4965.39
6575.29			4967.57
6577.47			4969.74
6579.65			4971.92
6629.68			4974.09
6640.56			4976.27
6642.74			5017.61
6644.91			5019.78
6647.09			5021.96
6649.26			5024.13
6651.44			5069.82
6653.61			5071.99
6655.79			5082.87
6657.96			5085.05
6660.14			5119.86
6662.32			5122.03
6664.49			5130.73
6666.67			5132.91
6697.12			5135.08
6699.3			5137.26
6701.48			5189.47
6703.65			5293.9
6731.93			5430.96
6734.11			5439.66
6973.42			5441.84
6975.59			5444.01
6977.77			5446.19
6979.95			5448.36
6982.12			5450.54
7008.23			5452.71
7010.4			5457.07
7012.58			5459.24
7021.28			5461.42
7023.46			5476.65
7036.51			5859.54
7038.69			5861.72
7641.31			6040.11
7904.55			6042.29
7906.73			6044.46
8270.04			6046.64
8702.98			6109.73
8705.15			6114.08
8707.33			6116.25
8709.5			6118.43
8796.52			6120.61
8909.65			6124.96
8944.46			6131.48
8946.64			6170.64
8948.81			6172.82
8953.16			6174.99
8974.92			6177.17
8977.09			6179.35
8979.27			6181.52
8983.62			6183.7
8985.8			6185.87
9738.53			6220.68
9740.71			6222.86
9742.88			6225.03
9745.06			6227.21
9747.24			6229.38
9975.67			6231.56
9977.84			6233.73
9980.02			6235.91
9982.19			6238.08
9984.37			6240.26
9993.07			6242.44
11331			6244.61
11333.2			6246.79
11335.4			6255.49
11341.9			6272.89
11344.1			6275.07
11346.3			6277.25
11352.8			6279.42
11355			6281.6
11357.1			6290.3
11359.3			6303.35
11361.5			6359.92
13758.9			6405.6
13763.3			6407.78
13765.5			6409.95
13767.6			6412.13
13769.8			6536.13
13772			6538.31
13774.2			6573.12
13776.3			6575.29
13778.5			6577.47
13782.9			6579.65
13946			6640.56
13948.2			6642.74
13950.4			6644.91
13952.6			6647.09
13954.7			6649.26
13956.9			6651.44
13959.1			6653.61
13961.3			6655.79
13963.4			6657.96
13965.6			6660.14
13967.8			6662.32
13970			6664.49
13972.1			6666.67
14020			6977.77
14039.6			6979.95
14041.8			8270.04
			9977.84
			9980.02
			9982.19
			13769.8
			13772
			13774.2
			13776.3
			13948.2
			13950.4
			13952.6
			13954.7
			13956.9
			13959.1
			13961.3
			13963.4
			13965.6

## Sheet: DESI MSI (Colorectal Cancer)
m/z peaks detected on training Data	m/z peaks detected on testing dataset of 25 tissues
201.033	201.133
201.133	209.953
209.953	253.213
225.893	254.853
254.853	260.874
260.874	276.853
276.853	279.234
279.234	281.244
279.319	298.154
281.244	302.224
303.234	303.234
309.364	311.174
311.174	325.184
339.104	339.204
340.104	340.104
421.214	421.314
421.314	465.304
688.645	625.425
722.515	722.515
723.616	723.616
751.646	744.556
766.636	745.656
789.646	751.646
901.546	766.636
	789.546
	886.556
	888.566
	943.506

## Sheet: MALDI MSI OSCC
Training Data: m/z Bins	Training Data: m/z peaks		m/z bins detected on testing data of 57 tissues	m/z peaks detected on testing data of 57 tissues
2002.97	2007.32		2002.97	2007.32
2005.15	2044.29		2005.15	2024.72
2050.82	2061.69		2016.02	2061.69
2052.99	2157.38		2018.2	2381.38
2055.17	2470.55		2020.37	2435.75
2159.56	2483.6		2022.55	2470.55
2470.55	3412.22		2068.22	2483.6
2481.42	3444.84		2370.51	2503.17
3412.22	3466.59		2372.68	2542.32
3425.27	3488.34		2374.86	2640.18
3427.44	3507.91		2377.03	2666.28
3436.14	3544.88		2442.28	2779.36
3440.49	4027.68		2468.37	2985.97
3442.67	4049.43		2470.55	2999.02
3444.84	4066.83		2481.42	3072.96
3447.02	4125.54		2503.17	3092.53
3451.37	4567.02		2505.34	3283.91
3460.07	4627.92		2551.01	3327.41
3462.24	4680.11		2644.53	3373.08
3464.42	4749.7		2646.7	3444.84
3466.59	4938.91		2653.23	3488.34
3468.77	4965		2768.49	3544.88
3470.94	4982.4		2770.67	3651.45
3479.64	5004.15		2977.27	3731.91
3481.81	5045.47		3003.37	3749.31
3507.91	5058.52		3005.54	3953.74
3510.09	5102.01		3079.48	3977.66
3512.26	6224.19		3096.88	4197.31
3538.36	6276.39		3273.04	4310.4
3540.53	6293.79		3275.21	4627.92
3542.71	6650.45		3277.39	4714.91
3544.88	6981.01		3329.58	4749.7
4027.68	7937.91		3336.1	4775.8
4032.03	8416.36		3364.38	4895.41
4034.2	9749.49		3368.73	4938.91
4036.38	9764.71		3370.9	4965
4053.78	9782.11		3373.08	4982.4
4055.95	9958.27		3375.25	5004.15
4064.65	10095.3		3377.43	5021.55
4066.83	11132.6		3379.6	5045.47
4069	11311		3436.14	5058.52
4071.18	11352.3		3438.32	5171.61
4127.72	13163.9		3440.49	5308.62
4129.89	15134.2		3442.67	5326.02
4571.37			3444.84	6069.79
4573.55			3447.02	6176.35
4623.57			3449.19	6191.57
4625.74			3479.64	6276.39
4627.92			3481.81	6332.93
4630.09			3538.36	6391.65
4632.27			3540.53	6528.66
4634.44			3542.71	6650.45
4680.11			3655.8	7768.28
4736.65			3657.97	9266.69
4738.83			3660.14	9636.4
4743.18			3740.61	12046
4745.35			3742.79	15134.2
4747.53			3958.09
4749.7			3960.26
4751.88			3962.44
4754.05			3988.53
4936.73			3990.71
4938.91			4199.49
4941.08			4201.66
4943.26			4203.84
4945.43			4303.88
4947.61			4623.57
4958.48			4625.74
4960.65			4627.92
4962.83			4630.09
4965			4632.27
4967.18			4634.44
4969.35			4732.3
4971.53			4734.48
4975.88			4736.65
4978.05			4738.83
4980.23			4741
4982.4			4743.18
4984.58			4745.35
4988.93			4747.53
4991.1			4749.7
4993.28			4751.88
4995.45			4754.05
4999.8			4756.23
5001.98			4758.4
5004.15			4760.58
5006.32			4762.75
5008.5			4764.93
5038.95			4767.1
5060.69			4769.28
5102.01			4895.41
6222.02			4928.03
6224.19			4930.21
6226.37			4936.73
6228.54			4943.26
6250.29			4945.43
6252.47			4947.61
6254.64			4956.31
6272.04			4958.48
6274.21			4960.65
6276.39			4962.83
6278.56			4965
6280.74			4967.18
6282.91			4969.35
6285.09			4971.53
6641.75			4973.7
6643.92			4975.88
6646.1			4978.05
6648.27			4980.23
6650.45			4982.4
6652.62			4984.58
6654.8			4988.93
6974.49			4991.1
6976.66			4993.28
6978.84			4995.45
6981.01			4997.63
6983.19			4999.8
6985.36			5001.98
7946.61			5004.15
8398.96			5006.32
8401.13			5008.5
8403.31			5010.67
8414.18			5028.07
8416.36			5030.25
8418.53			5043.3
9742.96			5045.47
9745.14			5060.69
9747.31			5169.43
9749.49			5173.78
9751.66			5299.92
9753.84			5302.09
9756.01			5319.49
9758.19			6071.96
9790.81			6074.13
10008.3			6172
10010.5			6174.17
10012.6			6176.35
10086.6			6178.52
10088.8			6187.22
10090.9			6189.4
10093.1			6191.57
10095.3			6193.75
10097.5			6195.92
10099.6			6274.21
10101.8			6276.39
10104			6278.56
10110.5			6280.74
10112.7			6282.91
11100			6337.28
11104.4			6382.95
11284.9			6517.79
11287			6643.92
11308.8			6646.1
11356.6			6648.27
13148.6			6650.45
13155.2			7763.93
13157.3			9257.99
13159.5			9260.17
13161.7			9632.05
13163.9			9634.23
13166			12059.1
13168.2			12061.3
13170.4			12063.4
13172.6			12065.6
13174.7			12067.8
13176.9			15123.3
13211.7			15125.5
13213.9			15127.7
15125.5			15134.2
15127.7
15129.9
15132
15134.2
15136.4
15138.6
15142.9
15147.3
