# Supplementary material for: Peak learning of mass spectrometry imaging data using artificial neural networks
Source: Nat Commun. 2021 Sep 20;12:5544. doi: 10.1038/s41467-021-25744-8 (PMC8452737; doi:10.1038/s41467-021-25744-8)
Supplement: Supplementary file 5 — Supplementary Data 2 [file 41467_2021_25744_MOESM5_ESM.xlsx]

## Sheet: 3D-MSI Mouse Kidney (Training)
Beta = 2.5 (5 cross validation models)							Beta = 1.5 (5 cross validation models)
Model#1: mz Peaks	Model#2: mz Peaks	Model#3: mz Peaks	Model#4: mz Peaks	Model#5: mz Peaks			Model#1: mz Peaks	Model#2: mz Peaks	Model#3: mz Peaks	Model#4: mz Peaks	Model#5: mz Peaks
2004.48	2004.48	2004.48	2004.48	2019.71			2004.48	2004.48	2004.48	2004.48	2004.48
2019.71	2019.71	2019.71	2019.71	2041.46			2019.71	2019.71	2019.71	2019.71	2019.71
2041.46	2041.46	2041.46	2041.46	2069.75			2041.46	2041.46	2041.46	2041.46	2041.46
2069.75	2069.75	2069.75	2069.75	2078.45			2069.75	2069.75	2069.75	2069.75	2069.75
2078.45	2078.45	2078.45	2078.45	2115.43			2078.45	2078.45	2078.45	2078.45	2078.45
2115.43	2185.05	2115.43	2143.71	2143.71			2115.43	2128.48	2115.43	2115.43	2115.43
2128.48	2226.38	2128.48	2167.64	2167.64			2128.48	2143.71	2128.48	2128.48	2128.48
2167.64	2243.79	2143.71	2185.05	2198.1			2143.71	2167.64	2143.71	2143.71	2143.71
2198.1	2254.67	2167.64	2198.1	2254.67			2167.64	2185.05	2167.64	2167.64	2167.64
2226.38	2300.35	2185.05	2226.38	2300.35			2185.05	2198.1	2185.05	2185.05	2185.05
2300.35	2324.28	2198.1	2254.67	2324.28			2198.1	2226.38	2198.1	2198.1	2198.1
2324.28	2359.09	2226.38	2269.9	2359.09			2226.38	2243.79	2226.38	2226.38	2243.79
2359.09	2411.31	2243.79	2287.3	2383.02			2243.79	2254.67	2243.79	2243.79	2254.67
2393.9	2437.41	2300.35	2300.35	2420.01			2269.9	2300.35	2254.67	2254.67	2287.3
2437.41	2511.38	2324.28	2324.28	2437.41			2287.3	2324.28	2269.9	2269.9	2300.35
2493.98	2524.43	2359.09	2359.09	2452.64			2300.35	2359.09	2287.3	2287.3	2324.28
2511.38	2546.19	2393.9	2393.9	2493.98			2324.28	2383.02	2300.35	2300.35	2359.09
2563.59	2581	2411.31	2411.31	2511.38			2359.09	2393.9	2324.28	2324.28	2383.02
2594.05	2594.05	2437.41	2437.41	2581			2383.02	2411.31	2359.09	2359.09	2393.9
2617.98	2617.98	2467.87	2452.64	2594.05			2393.9	2420.01	2393.9	2383.02	2411.31
2837.71	2724.58	2493.98	2467.87	2617.98			2411.31	2437.41	2411.31	2393.9	2420.01
2852.94	2739.81	2511.38	2493.98	2635.39			2437.41	2467.87	2420.01	2411.31	2437.41
2865.99	2837.71	2524.43	2511.38	2652.79			2452.64	2493.98	2437.41	2420.01	2452.64
2887.75	2865.99	2546.19	2524.43	2665.84			2467.87	2511.38	2467.87	2437.41	2493.98
2913.86	2887.75	2594.05	2546.19	2687.6			2493.98	2524.43	2493.98	2452.64	2511.38
2933.44	2933.44	2617.98	2581	2702.83			2511.38	2546.19	2511.38	2467.87	2524.43
2953.02	2953.02	2687.6	2594.05	2724.58			2524.43	2563.59	2524.43	2493.98	2546.19
2970.42	3007.4	2702.83	2617.98	2739.81			2563.59	2581	2546.19	2511.38	2563.59
2985.65	3022.63	2796.38	2635.39	2813.78			2581	2594.05	2563.59	2524.43	2581
3042.21	3042.21	2813.78	2687.6	2837.71			2594.05	2617.98	2581	2546.19	2594.05
3059.62	3072.67	2837.71	2702.83	2852.94			2617.98	2635.39	2594.05	2563.59	2617.98
3072.67	3085.72	2865.99	2796.38	2865.99			2635.39	2652.79	2617.98	2581	2635.39
3111.83	3240.19	2887.75	2813.78	2887.75			2652.79	2665.84	2635.39	2594.05	2652.79
3214.08	3279.35	2953.02	2837.71	2933.44			2665.84	2672.37	2652.79	2617.98	2665.84
3296.75	3296.75	2970.42	2852.94	2953.02			2724.58	2687.6	2665.84	2635.39	2672.37
3348.96	3348.96	2985.65	2865.99	3007.4			2739.81	2702.83	2672.37	2652.79	2687.6
3383.77	3396.83	3007.4	2887.75	3022.63			2755.04	2724.58	2687.6	2665.84	2702.83
3457.74	3416.41	3072.67	2913.86	3042.21			2776.8	2739.81	2702.83	2687.6	2724.58
3472.97	3457.74	3140.11	2953.02	3072.67			2796.38	2755.04	2724.58	2702.83	2739.81
3496.9	3472.97	3164.04	2970.42	3085.72			2813.78	2776.8	2739.81	2724.58	2755.04
3566.52	3527.36	3240.19	3042.21	3140.11			2837.71	2796.38	2755.04	2739.81	2776.8
3579.57	3566.52	3296.75	3111.83	3190.15			2852.94	2813.78	2776.8	2755.04	2796.38
3612.2	3662.24	3311.98	3214.08	3240.19			2865.99	2837.71	2796.38	2776.8	2813.78
3638.31	3688.35	3327.21	3240.19	3257.59			2887.75	2852.94	2813.78	2796.38	2837.71
3662.24	3736.21	3348.96	3279.35	3279.35			2913.86	2865.99	2837.71	2813.78	2852.94
3688.35	3790.6	3383.77	3296.75	3296.75			2933.44	2887.75	2852.94	2837.71	2865.99
3790.6	3816.71	3457.74	3348.96	3327.21			2953.02	2913.86	2865.99	2852.94	2887.75
3816.71	3847.16	3472.97	3383.77	3348.96			2970.42	2933.44	2887.75	2865.99	2913.86
3829.76	3888.5	3496.9	3396.83	3416.41			2985.65	2953.02	2913.86	2887.75	2933.44
3847.16	3999.45	3527.36	3457.74	3457.74			3007.4	2970.42	2933.44	2913.86	2953.02
3888.5	4097.35	3566.52	3472.97	3472.97			3022.63	2985.65	2953.02	2933.44	2970.42
3925.48	4134.33	3579.57	3496.9	3496.9			3042.21	3007.4	2970.42	2953.02	2985.65
3979.87	4195.25	3612.2	3509.95	3527.36			3059.62	3022.63	2985.65	2970.42	3007.4
3999.45	4208.3	3662.24	3551.29	3551.29			3072.67	3042.21	3007.4	3007.4	3022.63
4014.68	4225.71	3688.35	3566.52	3566.52			3085.72	3059.62	3022.63	3022.63	3042.21
4097.35	4567.27	3718.81	3612.2	3612.2			3111.83	3072.67	3059.62	3042.21	3059.62
4116.93	4602.08	3736.21	3623.08	3623.08			3124.88	3085.72	3072.67	3059.62	3072.67
4208.3	4619.48	3755.79	3638.31	3662.24			3164.04	3111.83	3085.72	3072.67	3085.72
4225.71	4636.89	3790.6	3662.24	3688.35			3190.15	3124.88	3140.11	3085.72	3124.88
4280.1	4704.33	3816.71	3688.35	3790.6			3214.08	3140.11	3164.04	3111.83	3140.11
4327.96	4750.01	3829.76	3701.4	3816.71			3240.19	3164.04	3190.15	3124.88	3164.04
4345.36	4763.07	3888.5	3736.21	3829.76			3257.59	3190.15	3214.08	3190.15	3190.15
4504.18	4806.58	3942.89	3790.6	3888.5			3279.35	3214.08	3240.19	3214.08	3214.08
4567.27	4834.86	4047.31	3816.71	3999.45			3296.75	3240.19	3257.59	3240.19	3240.19
4619.48	4913.18	4069.07	3847.16	4014.68			3311.98	3279.35	3279.35	3257.59	3257.59
4636.89	4945.81	4097.35	3888.5	4021.21			3327.21	3296.75	3296.75	3279.35	3279.35
4678.22	4987.15	4116.93	3925.48	4047.31			3348.96	3311.98	3311.98	3296.75	3296.75
4704.33	5019.78	4134.33	4021.21	4134.33			3383.77	3327.21	3327.21	3327.21	3311.98
4763.07	5074.17	4177.85	4047.31	4153.92			3396.83	3348.96	3348.96	3348.96	3327.21
4778.3	5167.72	4195.25	4069.07	4195.25			3416.41	3383.77	3383.77	3383.77	3348.96
4806.58	5232.98	4225.71	4262.69	4208.3			3457.74	3396.83	3457.74	3396.83	3383.77
4834.86	5320.01	4327.96	4280.1	4225.71			3472.97	3416.41	3472.97	3416.41	3396.83
4887.07	5372.22	4345.36	4308.38	4327.96			3496.9	3457.74	3496.9	3457.74	3416.41
4945.81	5446.19	4491.12	4327.96	4491.12			3509.95	3472.97	3527.36	3472.97	3457.74
4965.39	5459.24	4504.18	4408.45	4504.18			3527.36	3527.36	3551.29	3496.9	3472.97
4987.15	5502.75	4636.89	4491.12	4619.48			3551.29	3551.29	3566.52	3509.95	3496.9
5019.78	5707.25	4678.22	4504.18	4678.22			3566.52	3566.52	3579.57	3527.36	3527.36
5056.77	6020.53	4704.33	4541.16	4704.33			3579.57	3579.57	3612.2	3551.29	3551.29
5089.4	6098.85	4750.01	4602.08	4750.01			3612.2	3638.31	3638.31	3566.52	3566.52
5132.91	6114.08	4763.07	4619.48	4763.07			3623.08	3662.24	3662.24	3579.57	3612.2
5167.72	6170.64	4778.3	4636.89	4778.3			3638.31	3688.35	3688.35	3612.2	3623.08
5446.19	6227.21	4793.52	4678.22	4806.58			3662.24	3701.4	3718.81	3623.08	3638.31
5459.24	6242.44	4806.58	4704.33	4819.63			3688.35	3736.21	3736.21	3638.31	3662.24
5668.09	6275.07	4819.63	4750.01	4834.86			3701.4	3755.79	3755.79	3662.24	3688.35
5853.01	6325.11	4887.07	4763.07	4871.84			3718.81	3771.02	3771.02	3688.35	3736.21
5909.58	6375.14	4913.18	4778.3	4887.07			3755.79	3790.6	3790.6	3701.4	3771.02
5929.16	6575.29	4965.39	4793.52	4913.18			3771.02	3816.71	3816.71	3718.81	3790.6
6083.62	6649.26	4987.15	4806.58	4965.39			3790.6	3829.76	3829.76	3736.21	3816.71
6098.85	6890.75	5019.78	4819.63	5019.78			3816.71	3847.16	3847.16	3755.79	3829.76
6114.08	6979.95	5056.77	4834.86	5056.77			3829.76	3888.5	3888.5	3771.02	3847.16
6170.64	7190.97	5074.17	4887.07	5132.91			3847.16	3925.48	3925.48	3790.6	3888.5
6227.21	7295.4	5446.19	4913.18	5167.72			3888.5	3942.89	3942.89	3816.71	3925.48
6242.44	7493.37	5944.39	4945.81	5404.85			3925.48	3960.29	3960.29	3829.76	3942.89
6275.07	8104.7	6020.53	4965.39	5446.19			3942.89	3999.45	3979.87	3847.16	3979.87
6325.11	8315.73	6046.64	4987.15	5459.24			3979.87	4014.68	3999.45	3888.5	3999.45
6375.14	8450.61	6098.85	5019.78	5535.38			3999.45	4047.31	4014.68	3925.48	4014.68
6407.78	8946.64	6114.08	5056.77	5652.86			4014.68	4069.07	4047.31	3999.45	4021.21
6481.75	8983.62	6170.64	5089.4	5668.09			4047.31	4097.35	4069.07	4014.68	4047.31
6499.15	9212.05	6227.21	5132.91	5707.25			4097.35	4116.93	4097.35	4021.21	4069.07
6538.31	11307.1	6242.44	5348.29	5853.01			4116.93	4134.33	4116.93	4047.31	4097.35
6649.26	13776.3	6275.07	5372.22	5944.39			4177.85	4153.92	4134.33	4069.07	4116.93
6703.65	14004.8	6575.29	5404.85	6114.08			4195.25	4177.85	4153.92	4097.35	4134.33
6890.75		6649.26	5446.19	6170.64			4208.3	4195.25	4177.85	4116.93	4153.92
6979.95		6890.75	5459.24	6227.21			4225.71	4208.3	4195.25	4134.33	4177.85
7232.31		8104.7	5535.38	6242.44			4280.1	4225.71	4208.3	4153.92	4195.25
7595.62		8450.61	5652.86	6275.07			4327.96	4262.69	4225.71	4177.85	4208.3
8104.7		9079.34	5800.8	6407.78			4345.36	4327.96	4262.69	4225.71	4225.71
8450.61		9742.88	5835.61	6481.75			4380.17	4345.36	4280.1	4262.69	4262.69
8502.83		11307.1	5909.58	6538.31			4391.05	4391.05	4308.38	4280.1	4280.1
8659.46		13776.3	5929.16	6575.29			4434.56	4434.56	4327.96	4308.38	4308.38
8907.48			5992.25	6649.26			4449.79	4449.79	4345.36	4327.96	4327.96
8946.64			6098.85	7003.88			4491.12	4491.12	4380.17	4345.36	4345.36
8983.62			6114.08	7075.67			4504.18	4504.18	4391.05	4380.17	4380.17
10469.5			6170.64	7493.37			4541.16	4541.16	4408.45	4391.05	4408.45
11341.9			6227.21	7552.11			4567.27	4567.27	4449.79	4408.45	4434.56
13776.3			6242.44	7797.95			4602.08	4602.08	4491.12	4434.56	4491.12
14004.8			6275.07	8502.83			4619.48	4619.48	4504.18	4449.79	4504.18
			6446.94	8907.48			4636.89	4636.89	4541.16	4491.12	4541.16
			6481.75	9046.71			4678.22	4678.22	4567.27	4504.18	4567.27
			6538.31	9977.84			4704.33	4704.33	4619.48	4541.16	4602.08
			6575.29	14004.8			4750.01	4750.01	4636.89	4567.27	4619.48
			6590.52				4763.07	4763.07	4678.22	4602.08	4636.89
			6603.58				4778.3	4778.3	4704.33	4619.48	4678.22
			6649.26				4793.52	4806.58	4750.01	4636.89	4704.33
			6703.65				4806.58	4819.63	4763.07	4678.22	4750.01
			7254.06				4819.63	4834.86	4778.3	4704.33	4763.07
			7900.2				4834.86	4871.84	4793.52	4750.01	4778.3
			7926.31				4871.84	4887.07	4806.58	4763.07	4793.52
			8104.7				4887.07	4913.18	4819.63	4778.3	4806.58
			8711.68				4913.18	4945.81	4834.86	4793.52	4819.63
			8779.12				4945.81	4987.15	4871.84	4806.58	4834.86
			8983.62				4965.39	5019.78	4887.07	4819.63	4871.84
			9164.19				4987.15	5056.77	4913.18	4834.86	4887.07
			9977.84				5019.78	5074.17	4945.81	4871.84	4913.18
			11307.1				5056.77	5089.4	4965.39	4887.07	4945.81
			13776.3				5074.17	5132.91	4987.15	4913.18	4965.39
			13898.2				5089.4	5167.72	5019.78	4945.81	4987.15
			14004.8				5132.91	5185.12	5056.77	4965.39	5019.78
			14981.6				5167.72	5232.98	5074.17	4987.15	5056.77
			15207.8				5185.12	5267.79	5089.4	5019.78	5074.17
							5217.76	5298.25	5132.91	5056.77	5089.4
							5232.98	5320.01	5167.72	5074.17	5132.91
							5267.79	5348.29	5185.12	5089.4	5167.72
							5335.23	5372.22	5232.98	5132.91	5267.79
							5348.29	5404.85	5348.29	5167.72	5298.25
							5372.22	5446.19	5372.22	5185.12	5320.01
							5446.19	5459.24	5446.19	5217.76	5348.29
							5459.24	5502.75	5459.24	5267.79	5372.22
							5502.75	5535.38	5502.75	5320.01	5404.85
							5535.38	5561.49	5515.81	5335.23	5446.19
							5561.49	5605	5535.38	5348.29	5459.24
							5605	5626.76	5652.86	5372.22	5502.75
							5652.86	5652.86	5668.09	5404.85	5515.81
							5668.09	5668.09	5707.25	5446.19	5535.38
							5707.25	5707.25	5755.11	5459.24	5561.49
							5755.11	5755.11	5783.4	5502.75	5626.76
							5800.8	5783.4	5800.8	5535.38	5652.86
							5853.01	5800.8	5835.61	5561.49	5668.09
							5909.58	5853.01	5853.01	5605	5707.25
							5929.16	5909.58	5909.58	5626.76	5783.4
							5944.39	5929.16	5944.39	5652.86	5835.61
							5963.97	5944.39	6020.53	5668.09	5853.01
							5992.25	5992.25	6046.64	5707.25	5909.58
							6020.53	6020.53	6098.85	5783.4	5929.16
							6046.64	6046.64	6114.08	5800.8	5944.39
							6083.62	6098.85	6170.64	5835.61	5963.97
							6098.85	6114.08	6227.21	5853.01	5992.25
							6114.08	6170.64	6242.44	5909.58	6020.53
							6170.64	6227.21	6275.07	5929.16	6046.64
							6227.21	6242.44	6325.11	5944.39	6083.62
							6242.44	6275.07	6446.94	5963.97	6098.85
							6275.07	6325.11	6538.31	5992.25	6114.08
							6325.11	6375.14	6575.29	6020.53	6170.64
							6375.14	6407.78	6590.52	6046.64	6227.21
							6407.78	6446.94	6603.58	6083.62	6242.44
							6446.94	6481.75	6649.26	6098.85	6275.07
							6481.75	6499.15	6703.65	6114.08	6325.11
							6499.15	6538.31	6890.75	6170.64	6375.14
							6538.31	6575.29	6979.95	6227.21	6407.78
							6575.29	6603.58	7003.88	6242.44	6446.94
							6590.52	6649.26	7058.26	6275.07	6481.75
							6603.58	6742.81	7075.67	6325.11	6499.15
							6649.26	6764.57	7190.97	6375.14	6538.31
							6703.65	6799.38	7312.8	6407.78	6575.29
							6742.81	6823.31	7493.37	6446.94	6590.52
							6764.57	6853.76	7534.71	6481.75	6603.58
							6799.38	6890.75	7595.62	6499.15	6649.26
							6823.31	6979.95	7643.49	6538.31	6703.65
							6853.76	7003.88	7663.07	6575.29	6823.31
							6890.75	7058.26	7700.05	6590.52	6890.75
							6947.31	7075.67	7974.17	6603.58	6947.31
							6979.95	7108.3	8087.3	6649.26	6979.95
							7003.88	7190.97	8104.7	6703.65	7003.88
							7058.26	7232.31	8206.95	6742.81	7058.26
							7108.3	7254.06	8404.93	6764.57	7075.67
							7190.97	7295.4	8450.61	6799.38	7108.3
							7232.31	7312.8	8502.83	6823.31	7190.97
							7254.06	7391.12	8544.16	6853.76	7360.67
							7295.4	7434.63	8563.74	6890.75	7493.37
							7312.8	7493.37	8615.95	6947.31	7519.48
							7434.63	7519.48	8659.46	7003.88	7534.71
							7493.37	7534.71	8779.12	7058.26	7552.11
							7552.11	7552.11	8829.16	7075.67	7595.62
							7595.62	7604.33	8907.48	7108.3	7643.49
							7604.33	7643.49	8946.64	7190.97	7663.07
							7643.49	7700.05	9046.71	7232.31	7700.05
							7700.05	7745.74	9079.34	7254.06	7797.95
							7745.74	7808.83	9096.75	7295.4	7847.99
							7797.95	7884.97	9164.19	7312.8	7884.97
							7808.83	7974.17	9212.05	7360.67	8004.63
							7847.99	8030.73	9279.49	7434.63	8030.73
							7900.2	8104.7	9368.69	7493.37	8087.3
							7926.31	8261.34	9534.03	7534.71	8104.7
							7974.17	8315.73	9621.05	7552.11	8206.95
							8030.73	8385.35	9742.88	7643.49	8315.73
							8104.7	8450.61	9977.84	7663.07	8385.35
							8261.34	8502.83	10143.2	7771.84	8404.93
							8315.73	8544.16	10245.4	7808.83	8450.61
							8385.35	8659.46	10304.2	7884.97	8502.83
							8450.61	8689.92	10386.8	7900.2	8615.95
							8502.83	8711.68	10489.1	7926.31	8659.46
							8544.16	8779.12	10691.4	7974.17	8711.68
							8563.74	8829.16	10946	8030.73	8907.48
							8659.46	8907.48	11052.6	8087.3	8983.62
							8779.12	8946.64	11307.1	8104.7	9046.71
							8907.48	8983.62	11341.9	8261.34	9079.34
							8946.64	9046.71	11526.8	8385.35	9096.75
							8983.62	9079.34	11901	8404.93	9164.19
							9046.71	9164.19	12310	8450.61	9279.49
							9096.75	9212.05	12431.9	8502.83	9368.69
							9164.19	9235.98	12666.8	8544.16	9462.24
							9212.05	9329.53	13776.3	8563.74	9621.05
							9235.98	9368.69	13898.2	8615.95	9638.46
							9329.53	9462.24	14004.8	8659.46	9912.58
							9368.69	9497.05	14204.9	8711.68	9977.84
							9497.05	9534.03	15207.8	8779.12	10199.7
							9534.03	9621.05	15262.2	8829.16	10245.4
							9621.05	9638.46	15736.5	8907.48	10386.8
							9638.46	9742.88	15945.4	8946.64	10469.5
							9742.88	9808.15	16073.7	8983.62	10473.9
							9808.15	9912.58	16230.4	9079.34	10489.1
							9912.58	9977.84	16236.9	9164.19	10691.4
							9977.84	10143.2	16632.8	9212.05	11307.1
							10143.2	10199.7	17087.5	9235.98	11341.9
							10199.7	10386.8	18136.1	9279.49	11646.5
							10245.4	10489.1		9329.53	12149
							10386.8	10591.3		9534.03	12220.8
							10469.5	10902.4		9621.05	12310
							10473.9	10946		9638.46	12529.8
							10489.1	11307.1		9742.88	12708.1
							10591.3	11341.9		9808.15	13776.3
							10691.4	11901		9912.58	13898.2
							10946	12149		9977.84	14004.8
							11052.6	12260		10143.2	14204.9
							11307.1	12310		10304.2	14418.1
							11341.9	12529.8		10386.8	14981.6
							11526.8	12914.8		10591.3	15736.5
							11646.5	13028		10691.4	15845.3
							11683.5	13376		10946	15945.4
							11901	13776.3		11307.1	16236.9
							12149	13898.2		11901	16632.8
							12220.8	14004.8		12149	16948.3
							12260	14204.9		12220.8
							12310	14418.1		12310
							12431.9	14981.6		12431.9
							12529.8	15099.1		12529.8
							12666.8	15207.8		12914.8
							12708.1	15262.2		13028
							12914.8	15616.9		13473.9
							13215.1	15662.5		13776.3
							13776.3	15736.5		13898.2
							13898.2	15845.3		14004.8
							14004.8	16073.7		14204.9
							14204.9	16236.9		14981.6
							14418.1	16787.3		15207.8
							14555.2	16948.3		15262.2
							14792.3			15616.9
							14981.6			15662.5
							15049			15736.5
							15207.8			15845.3
							15262.2			15945.4
							15616.9			16073.7
							15736.5			16236.9
							15845.3			16632.8
							15945.4			17259.4
							16073.7
							16236.9
							16632.8
							16663.3
							16685
							16787.3
							17259.4
							17720.6
							18453.8

## Sheet: 3D DESI-MSI Colorectal Carcin.
Beta = 2.5 (Three Cross Validation Models)				Three Cross Validation Models
Model#1: mz Peaks	Model#2: mz Peaks	Model#3: mz Peaks		Model#1: mz Peaks (Beta = 2.5)	Model#2: mz Peaks (Beta 3.5)	Model#3: mz Peaks (Beta=5)
201.133	205.033	201.133		201.133	205.033	201.133
204.113	208.983	205.033		204.113	220.143	253.213
215.033	216.913	208.983		215.033	227.103	254.853
216.913	220.143	209.953		216.913	253.213	255.233
253.213	221.153	215.033		253.213	260.874	256.233
260.874	227.103	216.913		260.874	265.143	260.874
267.073	236.023	221.153		267.073	279.234	267.073
271.004	253.213	225.183		271.004	281.244	279.234
279.234	260.874	225.973		279.234	282.254	281.244
282.254	265.143	227.103		282.254	283.254	282.254
283.254	268.804	236.023		283.254	284.264	283.254
284.264	279.234	238.883		284.264	286.984	297.154
286.984	281.244	241.213		286.984	297.154	298.154
297.154	282.254	243.963		297.154	303.234	302.224
298.154	283.254	253.213		298.154	306.074	303.234
306.074	284.264	254.853		306.074	311.174	306.074
309.274	286.984	255.233		309.274	323.024	309.274
311.174	297.154	256.233		311.174	325.184	311.174
312.174	303.234	260.874		312.174	326.184	312.174
325.184	305.244	265.143		325.184	327.204	325.184
326.184	306.074	267.073		326.184	331.264	326.184
327.204	311.174	268.804		327.204	339.204	327.204
339.204	312.174	269.243		339.204	346.054	329.244
398.234	313.174	271.004		398.234	398.234	331.264
409.314	323.024	271.224		409.314	409.314	339.204
410.164	325.184	279.044		410.164	421.314	421.314
655.425	326.184	279.234		655.425	422.314	422.314
656.425	327.204	280.234		656.425	473.284	699.655
700.625	331.264	281.244		700.625	700.625	722.515
723.616	336.844	282.254		723.616	745.656	723.616
745.656	339.204	283.254		745.656	751.546	742.536
747.516	341.204	286.984		747.516	766.536	744.556
766.536	346.054	291.054		766.536	826.516	745.656
788.546	353.104	292.824		788.546	885.546	748.526
885.546	398.234	297.154		885.546	886.556	750.546
943.506	409.314	298.154		943.506	888.566	751.546
	419.254	301.214				766.536
	421.314	302.224				885.546
	422.314	303.234				886.556
	473.284	305.244
	474.284	306.074
	561.485	307.264
	664.415	309.274
	700.625	311.174
	723.616	312.174
	745.656	313.174
	747.516	325.184
	748.526	326.184
	751.546	327.204
	766.536	329.244
	789.546	331.264
	797.656	336.844
	826.516	339.204
	885.546	340.104
	886.556	346.054
	888.566	353.104
		365.344
		383.144
		397.214
		398.234
		409.314
		421.314
		422.314
		423.314
		437.294
		473.284
		528.275
		561.485
		606.075
		611.145
		625.425
		682.595
		687.545
		697.355
		698.515
		699.655
		700.625
		722.515
		723.616
		728.556
		742.536
		744.556
		745.656
		746.536
		748.526
		749.526
		750.546
		751.546
		764.526
		766.536
		767.546
		768.556
		771.546
		772.686
		773.436
		774.546
		776.556
		786.526
		788.546
		789.546
		792.546
		793.536
		794.556
		795.546
		883.556
		885.546
		886.556
		887.556
		916.606
		971.847
		973.857
