# Supplementary material for: Peak learning of mass spectrometry imaging data using artificial neural networks
Source: Nat Commun. 2021 Sep 20;12:5544. doi: 10.1038/s41467-021-25744-8 (PMC8452737; doi:10.1038/s41467-021-25744-8)
Supplement: Supplementary file 6 — Supplementary Data 3 [file 41467_2021_25744_MOESM6_ESM.xlsx]

## Sheet: 3D MALDI MSI PDX GBM
Peaks Exclusively Identified by the OMP algorithm (applied on mean spectrum)	Peaks Exclusively Identified by msiPL	Peaks Identified by both methods (msiPL and OMP)
424.926	384.002	385.273
427.361	384.31	386.026
429.377	386.047	386.277
449.048	388.041	387.01
467.046	392.034	389.305
501.034	394.176	390.98
518.264	397.342	392.958
519.267	399.144	398.326
524.275	402.021	400.342
525.375	403.284	401.345
541.252	405.095	406.954
556.22	409.011	408.008
561.314	414.358	409.055
578.205	418.923	410.058
598.936	420.019	422.928
599.94	423.979	423.982
600.935	424.003	424.342
605.55	424.985	424.966
606.553	425.345	426.357
	425.98	428.036
	429.04	428.373
	430.052	442.923
	435.994	449.207
	438.298	450.018
	439.065	465.022
	439.977	465.992
	443.902	478.329
	444.031	480.308
	453.489	483.032
	464.313	485.056
	464.947	487.974
	465.202	496.34
	466.996	497.343
	467.058	499.027
	467.217	501.043
	468.308	502.292
	472	503.949
	472.074	508.003
	479.131	508.34
	480.345	518.321
	480.921	520.34
	481.987	522.355
	482.324	523.358
	483.053	524.371
	484.086	526.293
	485.069	527.296
	489.114	530.324
	494.324	534.296
	503.158	535.299
	503.969	540.249
	505.947	542.069
	508.282	544.34
	509.956	546.295
	518.301	548.275
	519.943	548.54
	521.343	549.278
	524.058	551.503
	525.93	560.311
	527.071	562.327
	529.972	564.249
	529.985	565.252
	531.327	566.989
	532.28	568.28
	541.904	568.34
	542.321	577.519
	544.337	578.522
	545.959	580.024
	546.597	582.295
	548.612	582.963
	549.488	586.231
	551.955	599.503
	556.34	602.204
	558.295	603.208
	558.355	603.535
	560.079	606.236
	562.592	606.296
	563.265	614.911
	564.05	616.177
	564.608
	567.929
	567.941
	568.967
	569.283
	570.256
	575.503
	583.299
	583.915
	583.966
	589.91
	589.923
	598.034
	599.991
	601.519
	602.006
	602.522
	602.587
	604.203
	604.538
	605.884
	605.897
	606.618
	607.508
	613.159
	614.181
	616.908
	617.181
	617.98
	618.188
